# Supplementary material for: Development and In-House Validation of an Enzyme-Linked Immunosorbent Assay and a Lateral Flow Immunoassay for the Dosage of Tenofovir in Human Saliva
Source: Biosensors (Basel). 2023 Jun 20;13(6):667. doi: 10.3390/bios13060667 (PMC10296389; doi:10.3390/bios13060667)
Supplement: Supplementary file 1 [file biosensors-13-00667-s001.zip]

Archive with 1 entries (1 files):
- biosensors-2413593-supplementary.pdf
